# Supplementary material for: Characterization of Collagen Structure in Normal, Wooden Breast and Spaghetti Meat Chicken Fillets by FTIR Microspectroscopy and Histology
Source: Foods. 2021 Mar 6;10(3):548. doi: 10.3390/foods10030548 (PMC7998852; doi:10.3390/foods10030548)
Supplement: Supplementary file 1 [file foods-10-00548-s001.zip]

Archive with 1 entries (1 files):
- foods-1102603-supplementary.tif
